# Supplementary material for: Data on protein changes of chick vitreous during normal eye growth using data-independent acquisition (SWATH-MS)
Source: Data Brief. 2020 Apr 18;30:105576. doi: 10.1016/j.dib.2020.105576 (PMC7195514; doi:10.1016/j.dib.2020.105576)
Supplement: Supplementary file 1 [file mmc1.xml]

<?xml version="1.0" encoding="utf-8" standalone="no"?>
<data>
  <datasets>
    <author>thomas.c.lam@polyu.edu.hk</author>
    <type>1</type>
    <dataset>
      <name>Proteomic analysis of chick vitreous during normal growth</name>
      <caption />
      <description>Chick vitreous at selected time points (Day 7, 14, 21, 28) were collected during the emmetropization period in order to identify these unique biomarkers that are specifically related to the onset/ progression of myopia. Raw data files for both information-dependent acquisition (IDA) and data-independent acquisition (SWATH-MS) were uploaded on PeptideAtlas for public access (http://www.peptideatlas.org/PASS/PASS01258).</description>
      <filetype>
        <name />
      </filetype>
      <filesize />
      <source>0</source>
      <sourcename>Original Data</sourcename>
      <access>
        <type>1</type>
        <name>Data available in data repository</name>
        <reponame>Peptide Atlas repository</reponame>
        <PersistentId />
        <deeplinkurl>http://www.peptideatlas.org/PASS/PASS01258</deeplinkurl>
      </access>
    </dataset>
  </datasets>
</data>
