# Supplementary material for: Data on protein changes of chick vitreous during normal eye growth using data-independent acquisition (SWATH-MS)
Source: Data Brief. 2020 Apr 18;30:105576. doi: 10.1016/j.dib.2020.105576 (PMC7195514; doi:10.1016/j.dib.2020.105576)
Supplement: Supplementary file 2 [file mmc2.xlsx]

## Sheet: DE proteins
Summary of the top 10 differentially expressed proteins across all the time points
Up-regulated proteins					Fold change
UniProt ID	Gene ID	Protein name	Amino Acid Length	Mass (Da)	14/7		21/7		28/7
					Right eye	Left eye	Right eye	Left eye	Right eye	Left eye
ALBU_CHICK	ALB	Serum albumin (Alpha-livetin) (allergen Gal d 5)	256	28926	9.19576	2.70549	3.96249	2.1676	13.5832	3.44871
O42397_CHICK	-	Crescent	296	33155	8.41391	3.15557	15.5159	6.45518	19.7644	6.01752
F1NNV6_CHICK	ATP6AP1	Uncharacterized protein	786	88896	5.59774	2.60816	2.81461	2.11469	9.51269	3.80002
TENA_CHICK	TNC	Tenascin (TN) (Cytotactin) (GMEM) (GP 150-225) (Glioma-associated-extracellular matrix antigen) (Hexabrachion) (JI) (Myotendinous antigen) (Neuronectin) (Tenascin-C) (TN-C)	1808	198859	4.52727	2.07235	2.40473	1.55753	3.39327	2.26167
Q4ADJ6_CHICK	TFEW	Ovotransferrin	705	77801	4.08596	2.30373	1.81342	2.2569	9.39299	5.10823
R4GLH0_CHICK	ESM1	IGFBP N-terminal domain-containing protein	185	20373	4.07835	3.02048	4.52696	3.51494	6.72966	5.09126
R4GM86_CHICK	CCBE1	EGF-like domain-containing protein	329	35673	3.116	2.13722	3.74409	2.09803	4.33082	2.62352
E1C1R3_CHICK	CRHBP	Corticotropin-releasing factor-binding protein (CRF-BP) (CRF-binding protein) (Corticotropin-releasing hormone-binding protein)	316	36476	3.073	3.54118	3.78255	4.42977	3.44075	3.889
A0A3Q2TRX4_CHICK	SPON2	Spondin domain-containing protein	1306	147857	2.96312	2.41603	3.00216	2.19781	4.04425	3.40798
F1NEL5_CHICK	MGAT5	Uncharacterized protein: BLAST>Alpha-1,6-mannosylglycoprotein 6-beta-N-acetylglucosaminyltransferase	636	71227	2.64749	2.07183	2.00507	2.5611	3.26349	2.55756
Down-regulated proteins					Fold change
UniProt ID	Gene ID	Protein name	Amino Acid Length	Mass (Da)	14/7		21/7		28/7
					Right eye	Left eye	Right eye	Left eye	Right eye	Left eye
A0A1D5P8I3_CHICK	SFPQ	Uncharacterized protein:BLAST>Splicing factor, proline-and glutamine-rich isoform X5	647	69532	0.344948	0.379993	0.210177	0.33866	0.238279	0.349205
ACES_CHICK	ACHE	Acetylcholinesterase (AChE) (EC 3.1.1.7)	376	41836	0.292829	0.466186	0.550151	0.279419	0.21856	0.352107
E1C836_CHICK	PDGFRL	Ig-like domain-containing protein	938	104147	0.524551	0.479038	0.411529	0.441432	0.376466	0.389539
Q8AWW2_CHICK	-	Cadherin-7	551	60862	0.330366	0.362366	0.38518	0.32281	0.323278	0.344265
A0A3Q2U1A2_CHICK	-	Ig-like domain-containing protein	341	37057	0.498885	0.36359	0.30594	0.315602	0.630937	0.569203
B8YK79_CHICK	LYZ	Lysozyme (EC 3.2.1.17)	388	42414	0.402709	0.233429	0.333087	0.241276	0.325162	0.183042
E1BUN0_CHICK	HAPLN3	Uncharacterized protein:BLAST>Hyaluronan and proteoglycan link protein 3	3987	428870	0.237562	0.31354	0.274223	0.426389	0.220476	0.268386
R9PXP7_CHICK	CDH20	Cadherin-20	798	89157	0.471052	0.478017	0.436401	0.442018	0.445087	0.528535
FETA_CHICK	AFP	Alpha-fetoprotein (Alpha-1-fetoprotein) (Alpha-fetoglobulin)	819	91577	0.00932441	0.019087	0.00908431	0.0125942	0.0105478	0.015598
R9PXM5_CHICK	-	Ig-like domain-containing protein	104	11418	0.225629	0.245974	0.292344	0.277178	0.269895	0.314724
